# Supplementary material for: Sex-Dependent Mediation of Leptin in the Association of Perilipin Polymorphisms with BMI and Plasma Lipid Levels in Children
Source: Nutrients. 2022 Jul 26;14(15):3072. doi: 10.3390/nu14153072 (PMC9332311; doi:10.3390/nu14153072)
Supplement: Supplementary file 1 [file nutrients-14-03072-s001.zip]

Archive with 1 entries (1 files):
- nutrients-1776257-supplementary.pdf
